# Supplementary material for: Frequency and mechanisms of LINE-1 retrotransposon insertions at CRISPR/Cas9 sites
Source: Nat Commun. 2022 Jun 27;13:3685. doi: 10.1038/s41467-022-31322-3 (PMC9237045; doi:10.1038/s41467-022-31322-3)
Supplement: Supplementary file 5 — Supplementary Data 1 [file 41467_2022_31322_MOESM5_ESM.xlsx]

## Sheet: Amplicon sequencing libraries
Supplementary Data 1. Information of Amplicon sequencing libraries
Samples	Amplicon sequencing site	Genome editing site	Genome editing tool	Cell line	Forward barcode	Forward primer	Reverse barcode	Reverse primer
amplicon_MYC_GFP control_1	MYC	MYC	Canonical CRISPR/Cas9	HEK293T		GCTGGTTCACTAAGTGCGT		CTCTCCCCTTGCAGAGCTATCC
amplicon_MYC_GFP control_2	MYC	MYC	Canonical CRISPR/Cas9	HEK293T	TGCT	GCTGGTTCACTAAGTGCGT	TGAGAG	CTCTCCCCTTGCAGAGCTATCC
amplicon_MYC_GFP control_3	MYC	MYC	Canonical CRISPR/Cas9	HEK293T	TAAGTAGAG	GCTGGTTCACTAAGTGCGT		CTCTCCCCTTGCAGAGCTATCC
amplicon_MYC_GFP control_4	MYC	MYC	Canonical CRISPR/Cas9	HEK293T	TAAGTAGAG	GCTGGTTCACTAAGTGCGT	GAG	CTCTCCCCTTGCAGAGCTATCC
amplicon_MYC_L1-ORFeus_1	MYC	MYC	Canonical CRISPR/Cas9	HEK293T	TAAGTAGAG	GCTGGTTCACTAAGTGCGT		CTCTCCCCTTGCAGAGCTATCC
amplicon_MYC_L1-ORFeus_2	MYC	MYC	Canonical CRISPR/Cas9	HEK293T	GATCGCGCGGT	GCTGGTTCACTAAGTGCGT	TGAGAG	CTCTCCCCTTGCAGAGCTATCC
amplicon_MYC_L1-ORFeus_3	MYC	MYC	Canonical CRISPR/Cas9	HEK293T	CA	GCTGGTTCACTAAGTGCGT		CTCTCCCCTTGCAGAGCTATCC
amplicon_MYC_L1-ORFeus_4	MYC	MYC	Canonical CRISPR/Cas9	HEK293T	CA	GCTGGTTCACTAAGTGCGT	GAG	CTCTCCCCTTGCAGAGCTATCC
amplicon_MYC_L1-ENm_1	MYC	MYC	Canonical CRISPR/Cas9	HEK293T	CA	GCTGGTTCACTAAGTGCGT	GAG	CTCTCCCCTTGCAGAGCTATCC
amplicon_MYC_L1-ENm_2	MYC	MYC	Canonical CRISPR/Cas9	HEK293T	AGATAC	GCTGGTTCACTAAGTGCGT		CTCTCCCCTTGCAGAGCTATCC
amplicon_MYC_L1-ENm_3	MYC	MYC	Canonical CRISPR/Cas9	HEK293T	ATACACGATC	GCTGGTTCACTAAGTGCGT		CTCTCCCCTTGCAGAGCTATCC
amplicon_MYC_L1-ENm_4	MYC	MYC	Canonical CRISPR/Cas9	HEK293T	ATACACGATC	GCTGGTTCACTAAGTGCGT	TGAGAG	CTCTCCCCTTGCAGAGCTATCC
amplicon_MYC_L1-RTm_1	MYC	MYC	Canonical CRISPR/Cas9	HEK293T	ATACACGATC	GCTGGTTCACTAAGTGCGT	GAG	CTCTCCCCTTGCAGAGCTATCC
amplicon_MYC_L1-RTm_2	MYC	MYC	Canonical CRISPR/Cas9	HEK293T	CGATCATGATCG	GCTGGTTCACTAAGTGCGT		CTCTCCCCTTGCAGAGCTATCC
amplicon_MYC_L1-RTm_3	MYC	MYC	Canonical CRISPR/Cas9	HEK293T	TGCT	GCTGGTTCACTAAGTGCGT		CTCTCCCCTTGCAGAGCTATCC
amplicon_MYC_L1-RTm_4	MYC	MYC	Canonical CRISPR/Cas9	HEK293T	TGCT	GCTGGTTCACTAAGTGCGT	TGAGAG	CTCTCCCCTTGCAGAGCTATCC
amplicon_MYC_L1-RTm_5	MYC	MYC	Canonical CRISPR/Cas9	HEK293T	GTCAGTACGC	GCTGGTTCACTAAGTGCGT		CTCTCCCCTTGCAGAGCTATCC
amplicon_MYC_OT1_GFP control_1	MYC off-target #1	MYC	Canonical CRISPR/Cas9	HEK293T		CCTTACTTGAAGCCAGAGGTC		CACAGGACCGTGCCTCCTAGC
amplicon_MYC_OT1_GFP control_2	MYC off-target #1	MYC	Canonical CRISPR/Cas9	HEK293T		CCTTACTTGAAGCCAGAGGTC	TGACATG	CACAGGACCGTGCCTCCTAGC
amplicon_MYC_OT1_GFP control_3	MYC off-target #1	MYC	Canonical CRISPR/Cas9	HEK293T		CCTTACTTGAAGCCAGAGGTC	GCTG	CACAGGACCGTGCCTCCTAGC
amplicon_MYC_OT1_L1-ORFeus_1	MYC off-target #1	MYC	Canonical CRISPR/Cas9	HEK293T	GTAGCT	CCTTACTTGAAGCCAGAGGTC		CACAGGACCGTGCCTCCTAGC
amplicon_MYC_OT1_L1-ORFeus_2	MYC off-target #1	MYC	Canonical CRISPR/Cas9	HEK293T	GTAGCT	CCTTACTTGAAGCCAGAGGTC	TGACATG	CACAGGACCGTGCCTCCTAGC
amplicon_MYC_OT1_L1-ORFeus_3	MYC off-target #1	MYC	Canonical CRISPR/Cas9	HEK293T	GTAGCT	CCTTACTTGAAGCCAGAGGTC	GCTG	CACAGGACCGTGCCTCCTAGC
amplicon_MYC_OT1_L1-ENm_1	MYC off-target #1	MYC	Canonical CRISPR/Cas9	HEK293T	TAGCTAGAC	CCTTACTTGAAGCCAGAGGTC		CACAGGACCGTGCCTCCTAGC
amplicon_MYC_OT1_L1-ENm_2	MYC off-target #1	MYC	Canonical CRISPR/Cas9	HEK293T	TAGCTAGAC	CCTTACTTGAAGCCAGAGGTC	TGACATG	CACAGGACCGTGCCTCCTAGC
amplicon_MYC_OT1_L1-ENm_3	MYC off-target #1	MYC	Canonical CRISPR/Cas9	HEK293T	TAGCTAGAC	CCTTACTTGAAGCCAGAGGTC	GCTG	CACAGGACCGTGCCTCCTAGC
amplicon_MYC_OT1_L1-RTm_1	MYC off-target #1	MYC	Canonical CRISPR/Cas9	HEK293T	AGCAG	CCTTACTTGAAGCCAGAGGTC		CACAGGACCGTGCCTCCTAGC
amplicon_MYC_OT1_L1-RTm_2	MYC off-target #1	MYC	Canonical CRISPR/Cas9	HEK293T	AGCAG	CCTTACTTGAAGCCAGAGGTC	TGACATG	CACAGGACCGTGCCTCCTAGC
amplicon_MYC_OT1_L1-RTm_3	MYC off-target #1	MYC	Canonical CRISPR/Cas9	HEK293T	AGCAG	CCTTACTTGAAGCCAGAGGTC	GCTG	CACAGGACCGTGCCTCCTAGC
amplicon_MYC_OT1_L1-RTm_4	MYC off-target #1	MYC	Canonical CRISPR/Cas9	HEK293T		CCTTACTTGAAGCCAGAGGTC		CACAGGACCGTGCCTCCTAGC
amplicon_RAG1_GFP control_1	RAG1	RAG1	Canonical CRISPR/Cas9	HEK293T		TAAGATACATCAGTGGGATATTG		AGGATCTCACCCGGAACAGC
amplicon_RAG1_GFP control_2	RAG1	RAG1	Canonical CRISPR/Cas9	HEK293T		TAAGATACATCAGTGGGATATTG	TCAG	AGGATCTCACCCGGAACAGC
amplicon_RAG1_GFP control_3	RAG1	RAG1	Canonical CRISPR/Cas9	HEK293T		TAAGATACATCAGTGGGATATTG		AGGATCTCACCCGGAACAGC
amplicon_RAG1_GFP control_4	RAG1	RAG1	Canonical CRISPR/Cas9	HEK293T		TAAGATACATCAGTGGGATATTG	TCAG	AGGATCTCACCCGGAACAGC
amplicon_RAG1_GFP control_5	RAG1	RAG1	Canonical CRISPR/Cas9	HEK293T		TAAGATACATCAGTGGGATATTG		AGGATCTCACCCGGAACAGC
amplicon_RAG1_L1-ORFeus_1	RAG1	RAG1	Canonical CRISPR/Cas9	HEK293T	ACGCGCTGCG	TAAGATACATCAGTGGGATATTG		AGGATCTCACCCGGAACAGC
amplicon_RAG1_L1-ORFeus_2	RAG1	RAG1	Canonical CRISPR/Cas9	HEK293T	ACGCGCTGCG	TAAGATACATCAGTGGGATATTG	TCAG	AGGATCTCACCCGGAACAGC
amplicon_RAG1_L1-ORFeus_3	RAG1	RAG1	Canonical CRISPR/Cas9	HEK293T	ACGCGCTGCG	TAAGATACATCAGTGGGATATTG		AGGATCTCACCCGGAACAGC
amplicon_RAG1_L1-ORFeus_4	RAG1	RAG1	Canonical CRISPR/Cas9	HEK293T	ACGCGCTGCG	TAAGATACATCAGTGGGATATTG	TCAG	AGGATCTCACCCGGAACAGC
amplicon_RAG1_L1-ORFeus_5	RAG1	RAG1	Canonical CRISPR/Cas9	HEK293T	ACGCGCTGCG	TAAGATACATCAGTGGGATATTG		AGGATCTCACCCGGAACAGC
amplicon_RAG1_L1-ENm_1	RAG1	RAG1	Canonical CRISPR/Cas9	HEK293T		TAAGATACATCAGTGGGATATTG		AGGATCTCACCCGGAACAGC
amplicon_RAG1_L1-ENm_2	RAG1	RAG1	Canonical CRISPR/Cas9	HEK293T	ACGCGCTGCG	TAAGATACATCAGTGGGATATTG		AGGATCTCACCCGGAACAGC
amplicon_RAG1_L1-ENm_3	RAG1	RAG1	Canonical CRISPR/Cas9	HEK293T	CGTATGCT	TAAGATACATCAGTGGGATATTG		AGGATCTCACCCGGAACAGC
amplicon_RAG1_L1-ENm_4	RAG1	RAG1	Canonical CRISPR/Cas9	HEK293T	GTC	TAAGATACATCAGTGGGATATTG	TCAG	AGGATCTCACCCGGAACAGC
amplicon_RAG1_L1-ENm_5	RAG1	RAG1	Canonical CRISPR/Cas9	HEK293T	TGAT	TAAGATACATCAGTGGGATATTG	TCAG	AGGATCTCACCCGGAACAGC
amplicon_RAG1_L1-ENm_6	RAG1	RAG1	Canonical CRISPR/Cas9	HEK293T	ATCACTGCG	TAAGATACATCAGTGGGATATTG	TCAG	AGGATCTCACCCGGAACAGC
amplicon_RAG1_L1-RTm_1	RAG1	RAG1	Canonical CRISPR/Cas9	HEK293T	GTC	TAAGATACATCAGTGGGATATTG		AGGATCTCACCCGGAACAGC
amplicon_RAG1_L1-RTm_2	RAG1	RAG1	Canonical CRISPR/Cas9	HEK293T	GTC	TAAGATACATCAGTGGGATATTG	TCAG	AGGATCTCACCCGGAACAGC
amplicon_RAG1_L1-RTm_3	RAG1	RAG1	Canonical CRISPR/Cas9	HEK293T	GTC	TAAGATACATCAGTGGGATATTG		AGGATCTCACCCGGAACAGC
amplicon_RAG1_L1-RTm_4	RAG1	RAG1	Canonical CRISPR/Cas9	HEK293T	GTC	TAAGATACATCAGTGGGATATTG	TCAG	AGGATCTCACCCGGAACAGC
amplicon_RAG1_L1-RTm_5	RAG1	RAG1	Canonical CRISPR/Cas9	HEK293T	GTC	TAAGATACATCAGTGGGATATTG		AGGATCTCACCCGGAACAGC
amplicon_CCR5_L1-ORFeus_1	CCR5	CCR5	Canonical CRISPR/Cas9	HEK293T		CCAGGAATCATCTTTACCAGATCT		CAGGACCAGCCCCAAGATGACTA
amplicon_CCR5_L1-ORFeus_2	CCR5	CCR5	Canonical CRISPR/Cas9	HEK293T	ATGATGTA	CCAGGAATCATCTTTACCAGATCT		CAGGACCAGCCCCAAGATGACTA
amplicon_CCR5_L1-ORFeus_3	CCR5	CCR5	Canonical CRISPR/Cas9	HEK293T	TGCTAT	CCAGGAATCATCTTTACCAGATCT		CAGGACCAGCCCCAAGATGACTA
amplicon_CCR5_L1-ORFeus_4	CCR5	CCR5	Canonical CRISPR/Cas9	HEK293T	GAT	CCAGGAATCATCTTTACCAGATCT		CAGGACCAGCCCCAAGATGACTA
amplicon_CCR5_L1-RTm_1	CCR5	CCR5	Canonical CRISPR/Cas9	HEK293T		CCAGGAATCATCTTTACCAGATCT	TGCT	CAGGACCAGCCCCAAGATGACTA
amplicon_CCR5_L1-RTm_2	CCR5	CCR5	Canonical CRISPR/Cas9	HEK293T	ATGATGTA	CCAGGAATCATCTTTACCAGATCT	TGCT	CAGGACCAGCCCCAAGATGACTA
amplicon_CCR5_L1-RTm_3	CCR5	CCR5	Canonical CRISPR/Cas9	HEK293T	TGCTAT	CCAGGAATCATCTTTACCAGATCT	TGCT	CAGGACCAGCCCCAAGATGACTA
amplicon_CCR5_L1-RTm_4	CCR5	CCR5	Canonical CRISPR/Cas9	HEK293T	GAT	CCAGGAATCATCTTTACCAGATCT	TGCT	CAGGACCAGCCCCAAGATGACTA
amplicon_MYC_PE2.d2-4A_GFP control_1	MYC	MYC +2-4AAA del	PE2	HEK293T		GCTGGTTCACTAAGTGCGT		CTCTCCCCTTGCAGAGCTATCC
amplicon_MYC_PE2.d2-4A_GFP control_2	MYC	MYC +2-4AAA del	PE2	HEK293T	TAAGTAGAG	GCTGGTTCACTAAGTGCGT		CTCTCCCCTTGCAGAGCTATCC
amplicon_MYC_PE2.d2-4A_GFP control_3	MYC	MYC +2-4AAA del	PE2	HEK293T	CA	GCTGGTTCACTAAGTGCGT		CTCTCCCCTTGCAGAGCTATCC
amplicon_MYC_PE2.d2-4A_L1-ORFeus_1	MYC	MYC +2-4AAA del	PE2	HEK293T	TCGATCGTTACCA	GCTGGTTCACTAAGTGCGT	TGAGAG	CTCTCCCCTTGCAGAGCTATCC
amplicon_MYC_PE2.d2-4A_L1-ORFeus_2	MYC	MYC +2-4AAA del	PE2	HEK293T	TAACAATGG	GCTGGTTCACTAAGTGCGT	TGAGAG	CTCTCCCCTTGCAGAGCTATCC
amplicon_MYC_PE2.d2-4A_L1-ORFeus_3	MYC	MYC +2-4AAA del	PE2	HEK293T	ATACTGTATC	GCTGGTTCACTAAGTGCGT	TGAGAG	CTCTCCCCTTGCAGAGCTATCC
amplicon_MYC_PE2.d2-4A_L1-ENm_1	MYC	MYC +2-4AAA del	PE2	HEK293T	ATACACGATC	GCTGGTTCACTAAGTGCGT	GAG	CTCTCCCCTTGCAGAGCTATCC
amplicon_MYC_PE2.d2-4A_L1-ENm_2	MYC	MYC +2-4AAA del	PE2	HEK293T	TGCT	GCTGGTTCACTAAGTGCGT	GAG	CTCTCCCCTTGCAGAGCTATCC
amplicon_MYC_PE2.d2-4A_L1-ENm_3	MYC	MYC +2-4AAA del	PE2	HEK293T	GATCGCGCGGT	GCTGGTTCACTAAGTGCGT	GAG	CTCTCCCCTTGCAGAGCTATCC
amplicon_MYC_PE2.d2-4A_L1-RTm_1	MYC	MYC +2-4AAA del	PE2	HEK293T	AGATAC	GCTGGTTCACTAAGTGCGT	GAG	CTCTCCCCTTGCAGAGCTATCC
amplicon_MYC_PE2.d2-4A_L1-RTm_2	MYC	MYC +2-4AAA del	PE2	HEK293T	CGATCATGATCG	GCTGGTTCACTAAGTGCGT	GAG	CTCTCCCCTTGCAGAGCTATCC
amplicon_MYC_PE2.d2-4A_L1-RTm_3	MYC	MYC +2-4AAA del	PE2	HEK293T	TTGACTTG	GCTGGTTCACTAAGTGCGT	GAG	CTCTCCCCTTGCAGAGCTATCC
amplicon_MYC_PE3.d2-4A_GFP control_1	MYC	MYC +2-4AAA del	PE3	HEK293T		GCTGGTTCACTAAGTGCGT		CTCTCCCCTTGCAGAGCTATCC
amplicon_MYC_PE3.d2-4A_GFP control_2	MYC	MYC +2-4AAA del	PE3	HEK293T	TAAGTAGAG	GCTGGTTCACTAAGTGCGT		CTCTCCCCTTGCAGAGCTATCC
amplicon_MYC_PE3.d2-4A_GFP control_3	MYC	MYC +2-4AAA del	PE3	HEK293T	CA	GCTGGTTCACTAAGTGCGT		CTCTCCCCTTGCAGAGCTATCC
amplicon_MYC_PE3.d2-4A_L1-ORFeus_1	MYC	MYC +2-4AAA del	PE3	HEK293T		GCTGGTTCACTAAGTGCGT		CTCTCCCCTTGCAGAGCTATCC
amplicon_MYC_PE3.d2-4A_L1-ORFeus_2	MYC	MYC +2-4AAA del	PE3	HEK293T	TTGACTTG	GCTGGTTCACTAAGTGCGT		CTCTCCCCTTGCAGAGCTATCC
amplicon_MYC_PE3.d2-4A_L1-ORFeus_3	MYC	MYC +2-4AAA del	PE3	HEK293T	TCGATCGTTACCA	GCTGGTTCACTAAGTGCGT		CTCTCCCCTTGCAGAGCTATCC
amplicon_MYC_PE3.d2-4A_L1-ENm_1	MYC	MYC +2-4AAA del	PE3	HEK293T	ATACACGATC	GCTGGTTCACTAAGTGCGT		CTCTCCCCTTGCAGAGCTATCC
amplicon_MYC_PE3.d2-4A_L1-ENm_2	MYC	MYC +2-4AAA del	PE3	HEK293T	TGCT	GCTGGTTCACTAAGTGCGT		CTCTCCCCTTGCAGAGCTATCC
amplicon_MYC_PE3.d2-4A_L1-ENm_3	MYC	MYC +2-4AAA del	PE3	HEK293T	GATCGCGCGGT	GCTGGTTCACTAAGTGCGT		CTCTCCCCTTGCAGAGCTATCC
amplicon_MYC_PE3.d2-4A_L1-RTm_1	MYC	MYC +2-4AAA del	PE3	HEK293T	AGATAC	GCTGGTTCACTAAGTGCGT	GAG	CTCTCCCCTTGCAGAGCTATCC
amplicon_MYC_PE3.d2-4A_L1-RTm_2	MYC	MYC +2-4AAA del	PE3	HEK293T	CGATCATGATCG	GCTGGTTCACTAAGTGCGT	GAG	CTCTCCCCTTGCAGAGCTATCC
amplicon_MYC_PE3.d2-4A_L1-RTm_3	MYC	MYC +2-4AAA del	PE3	HEK293T	TTGACTTG	GCTGGTTCACTAAGTGCGT	GAG	CTCTCCCCTTGCAGAGCTATCC
amplicon_MYC_PE3-nick.d2-4A_GFP control_1	MYC	MYC +42	Nick only for PE3	HEK293T		GCTGGTTCACTAAGTGCGT	TGAGAG	CTCTCCCCTTGCAGAGCTATCC
amplicon_MYC_PE3-nick.d2-4A_GFP control_2	MYC	MYC +42	Nick only for PE3	HEK293T	TAAGTAGAG	GCTGGTTCACTAAGTGCGT	TGAGAG	CTCTCCCCTTGCAGAGCTATCC
amplicon_MYC_PE3-nick.d2-4A_GFP control_3	MYC	MYC +42	Nick only for PE3	HEK293T	CA	GCTGGTTCACTAAGTGCGT	TGAGAG	CTCTCCCCTTGCAGAGCTATCC
amplicon_MYC_PE3-nick.d2-4A_L1-ORFeus_1	MYC	MYC +42	Nick only for PE3	HEK293T	ACGTCCTG	GCTGGTTCACTAAGTGCGT	TGAGAG	CTCTCCCCTTGCAGAGCTATCC
amplicon_MYC_PE3-nick.d2-4A_L1-ORFeus_2	MYC	MYC +42	Nick only for PE3	HEK293T	GTCCGAGGCAT	GCTGGTTCACTAAGTGCGT	TGAGAG	CTCTCCCCTTGCAGAGCTATCC
amplicon_MYC_PE3-nick.d2-4A_L1-ORFeus_3	MYC	MYC +42	Nick only for PE3	HEK293T	CCGTCGCCT	GCTGGTTCACTAAGTGCGT	TGAGAG	CTCTCCCCTTGCAGAGCTATCC
amplicon_MYC_PE3-nick.d2-4A_L1-ENm_1	MYC	MYC +42	Nick only for PE3	HEK293T	ATACACGATC	GCTGGTTCACTAAGTGCGT	TGAGAG	CTCTCCCCTTGCAGAGCTATCC
amplicon_MYC_PE3-nick.d2-4A_L1-ENm_2	MYC	MYC +42	Nick only for PE3	HEK293T	TGCT	GCTGGTTCACTAAGTGCGT	TGAGAG	CTCTCCCCTTGCAGAGCTATCC
amplicon_MYC_PE3-nick.d2-4A_L1-ENm_3	MYC	MYC +42	Nick only for PE3	HEK293T	GATCGCGCGGT	GCTGGTTCACTAAGTGCGT	TGAGAG	CTCTCCCCTTGCAGAGCTATCC
amplicon_MYC_PE3-nick.d2-4A_L1-RTm_1	MYC	MYC +42	Nick only for PE3	HEK293T	AGATAC	GCTGGTTCACTAAGTGCGT	TGAGAG	CTCTCCCCTTGCAGAGCTATCC
amplicon_MYC_PE3-nick.d2-4A_L1-RTm_2	MYC	MYC +42	Nick only for PE3	HEK293T	CGATCATGATCG	GCTGGTTCACTAAGTGCGT	TGAGAG	CTCTCCCCTTGCAGAGCTATCC
amplicon_MYC_PE3-nick.d2-4A_L1-RTm_3	MYC	MYC +42	Nick only for PE3	HEK293T	TTGACTTG	GCTGGTTCACTAAGTGCGT	TGAGAG	CTCTCCCCTTGCAGAGCTATCC
amplicon_MYC_PE2.5GtoC_L1-ORFeus_1	MYC	MYC +5GtoC	PE2	HEK293T		GCTGGTTCACTAAGTGCGT		CTCTCCCCTTGCAGAGCTATCC
amplicon_MYC_PE2.5GtoC_L1-ORFeus_2	MYC	MYC +5GtoC	PE2	HEK293T	GATCGCGCGGT	GCTGGTTCACTAAGTGCGT		CTCTCCCCTTGCAGAGCTATCC
amplicon_MYC_PE2.5GtoC_L1-ORFeus_3	MYC	MYC +5GtoC	PE2	HEK293T	AGATAC	GCTGGTTCACTAAGTGCGT		CTCTCCCCTTGCAGAGCTATCC
amplicon_MYC_PE2.5GtoC_L1-RTm_1	MYC	MYC +5GtoC	PE2	HEK293T	CGATCATGATCG	GCTGGTTCACTAAGTGCGT		CTCTCCCCTTGCAGAGCTATCC
amplicon_MYC_PE2.5GtoC_L1-RTm_2	MYC	MYC +5GtoC	PE2	HEK293T	TTGACTTG	GCTGGTTCACTAAGTGCGT		CTCTCCCCTTGCAGAGCTATCC
amplicon_MYC_PE2.5GtoC_L1-RTm_3	MYC	MYC +5GtoC	PE2	HEK293T	TCGATCGTTACCA	GCTGGTTCACTAAGTGCGT		CTCTCCCCTTGCAGAGCTATCC
amplicon_MYC_PE3.5GtoC_L1-ORFeus_1	MYC	MYC +5GtoC	PE3	HEK293T	TAACAATGG	GCTGGTTCACTAAGTGCGT	GAG	CTCTCCCCTTGCAGAGCTATCC
amplicon_MYC_PE3.5GtoC_L1-ORFeus_2	MYC	MYC +5GtoC	PE3	HEK293T	ATACTGTATC	GCTGGTTCACTAAGTGCGT	GAG	CTCTCCCCTTGCAGAGCTATCC
amplicon_MYC_PE3.5GtoC_L1-ORFeus_3	MYC	MYC +5GtoC	PE3	HEK293T	ACGTCCTG	GCTGGTTCACTAAGTGCGT	GAG	CTCTCCCCTTGCAGAGCTATCC
amplicon_MYC_PE3.5GtoC_L1-RTm_1	MYC	MYC +5GtoC	PE3	HEK293T	GTCCGAGGCAT	GCTGGTTCACTAAGTGCGT	GAG	CTCTCCCCTTGCAGAGCTATCC
amplicon_MYC_PE3.5GtoC_L1-RTm_2	MYC	MYC +5GtoC	PE3	HEK293T	CCGTCGCCT	GCTGGTTCACTAAGTGCGT	GAG	CTCTCCCCTTGCAGAGCTATCC
amplicon_MYC_PE3.5GtoC_L1-RTm_3	MYC	MYC +5GtoC	PE3	HEK293T	GTCAGTACGC	GCTGGTTCACTAAGTGCGT	GAG	CTCTCCCCTTGCAGAGCTATCC
amplicon_MYC_PE3b.5GtoC_L1-ORFeus_1	MYC	MYC +5GtoC	PE3b	HEK293T		GCTGGTTCACTAAGTGCGT	TGAGAG	CTCTCCCCTTGCAGAGCTATCC
amplicon_MYC_PE3b.5GtoC_L1-ORFeus_2	MYC	MYC +5GtoC	PE3b	HEK293T	GATCGCGCGGT	GCTGGTTCACTAAGTGCGT	TGAGAG	CTCTCCCCTTGCAGAGCTATCC
amplicon_MYC_PE3b.5GtoC_L1-ORFeus_3	MYC	MYC +5GtoC	PE3b	HEK293T	AGATAC	GCTGGTTCACTAAGTGCGT	TGAGAG	CTCTCCCCTTGCAGAGCTATCC
amplicon_MYC_PE3b.5GtoC_L1-RTm_1	MYC	MYC +5GtoC	PE3b	HEK293T	CGATCATGATCG	GCTGGTTCACTAAGTGCGT	TGAGAG	CTCTCCCCTTGCAGAGCTATCC
amplicon_MYC_PE3b.5GtoC_L1-RTm_2	MYC	MYC +5GtoC	PE3b	HEK293T	TTGACTTG	GCTGGTTCACTAAGTGCGT	TGAGAG	CTCTCCCCTTGCAGAGCTATCC
amplicon_MYC_PE3b.5GtoC_L1-RTm_3	MYC	MYC +5GtoC	PE3b	HEK293T	TCGATCGTTACCA	GCTGGTTCACTAAGTGCGT	TGAGAG	CTCTCCCCTTGCAGAGCTATCC
amplicon_MYC_PE3-nick.5GtoC_L1-ORFeus_1	MYC	MYC +42	Nick only for PE3	HEK293T	TAACAATGG	GCTGGTTCACTAAGTGCGT	ACGTGAA	CTCTCCCCTTGCAGAGCTATCC
amplicon_MYC_PE3-nick.5GtoC_L1-ORFeus_2	MYC	MYC +42	Nick only for PE3	HEK293T	ATACTGTATC	GCTGGTTCACTAAGTGCGT	ACGTGAA	CTCTCCCCTTGCAGAGCTATCC
amplicon_MYC_PE3-nick.5GtoC_L1-ORFeus_3	MYC	MYC +42	Nick only for PE3	HEK293T	ACGTCCTG	GCTGGTTCACTAAGTGCGT	ACGTGAA	CTCTCCCCTTGCAGAGCTATCC
amplicon_MYC_PE3-nick.5GtoC_L1-RTm_1	MYC	MYC +42	Nick only for PE3	HEK293T	GTCCGAGGCAT	GCTGGTTCACTAAGTGCGT	GCTA	CTCTCCCCTTGCAGAGCTATCC
amplicon_MYC_PE3-nick.5GtoC_L1-RTm_2	MYC	MYC +42	Nick only for PE3	HEK293T	CCGTCGCCT	GCTGGTTCACTAAGTGCGT	GCTA	CTCTCCCCTTGCAGAGCTATCC
amplicon_MYC_PE3-nick.5GtoC_L1-RTm_3	MYC	MYC +42	Nick only for PE3	HEK293T	GTCAGTACGC	GCTGGTTCACTAAGTGCGT	GCTA	CTCTCCCCTTGCAGAGCTATCC
amplicon_MYC_PE3b-nick.5GtoC_L1-ORFeus_1	MYC	MYC -5	Nick only for PE3b	HEK293T		GCTGGTTCACTAAGTGCGT	GCTA	CTCTCCCCTTGCAGAGCTATCC
amplicon_MYC_PE3b-nick.5GtoC_L1-ORFeus_2	MYC	MYC -5	Nick only for PE3b	HEK293T	GATCGCGCGGT	GCTGGTTCACTAAGTGCGT	GCTA	CTCTCCCCTTGCAGAGCTATCC
amplicon_MYC_PE3b-nick.5GtoC_L1-ORFeus_3	MYC	MYC -5	Nick only for PE3b	HEK293T	AGATAC	GCTGGTTCACTAAGTGCGT	GCTA	CTCTCCCCTTGCAGAGCTATCC
amplicon_MYC_PE3b-nick.5GtoC_L1-RTm_1	MYC	MYC -5	Nick only for PE3b	HEK293T	CGATCATGATCG	GCTGGTTCACTAAGTGCGT	GCTA	CTCTCCCCTTGCAGAGCTATCC
amplicon_MYC_PE3b-nick.5GtoC_L1-RTm_2	MYC	MYC -5	Nick only for PE3b	HEK293T	TTGACTTG	GCTGGTTCACTAAGTGCGT	GCTA	CTCTCCCCTTGCAGAGCTATCC
amplicon_MYC_PE3b-nick.5GtoC_L1-RTm_3	MYC	MYC -5	Nick only for PE3b	HEK293T	TCGATCGTTACCA	GCTGGTTCACTAAGTGCGT	GCTA	CTCTCCCCTTGCAGAGCTATCC
amplicon_MYC_BE2_L1-ORFeus_1	MYC	MYC	BE2	HEK293T	TAACAATGG	GCTGGTTCACTAAGTGCGT	TGAGAG	CTCTCCCCTTGCAGAGCTATCC
amplicon_MYC_BE2_L1-ORFeus_2	MYC	MYC	BE2	HEK293T	ATACTGTATC	GCTGGTTCACTAAGTGCGT	TGAGAG	CTCTCCCCTTGCAGAGCTATCC
amplicon_MYC_BE2_L1-ORFeus_3	MYC	MYC	BE2	HEK293T	ACGTCCTG	GCTGGTTCACTAAGTGCGT	TGAGAG	CTCTCCCCTTGCAGAGCTATCC
amplicon_MYC_BE2_L1-RTm_1	MYC	MYC	BE2	HEK293T	GTCCGAGGCAT	GCTGGTTCACTAAGTGCGT	TGAGAG	CTCTCCCCTTGCAGAGCTATCC
amplicon_MYC_BE2_L1-RTm_2	MYC	MYC	BE2	HEK293T	CCGTCGCCT	GCTGGTTCACTAAGTGCGT	TGAGAG	CTCTCCCCTTGCAGAGCTATCC
amplicon_MYC_BE2_L1-RTm_3	MYC	MYC	BE2	HEK293T	GTCAGTACGC	GCTGGTTCACTAAGTGCGT	TGAGAG	CTCTCCCCTTGCAGAGCTATCC
amplicon_MYC_BE3_L1-ORFeus_1	MYC	MYC	BE3	HEK293T		GCTGGTTCACTAAGTGCGT	GAG	CTCTCCCCTTGCAGAGCTATCC
amplicon_MYC_BE3_L1-ORFeus_2	MYC	MYC	BE3	HEK293T	GATCGCGCGGT	GCTGGTTCACTAAGTGCGT	GAG	CTCTCCCCTTGCAGAGCTATCC
amplicon_MYC_BE3_L1-ORFeus_3	MYC	MYC	BE3	HEK293T	AGATAC	GCTGGTTCACTAAGTGCGT	GAG	CTCTCCCCTTGCAGAGCTATCC
amplicon_MYC_BE3_L1-RTm_1	MYC	MYC	BE3	HEK293T	CGATCATGATCG	GCTGGTTCACTAAGTGCGT	GAG	CTCTCCCCTTGCAGAGCTATCC
amplicon_MYC_BE3_L1-RTm_2	MYC	MYC	BE3	HEK293T	TTGACTTG	GCTGGTTCACTAAGTGCGT	GAG	CTCTCCCCTTGCAGAGCTATCC
amplicon_MYC_BE3_L1-RTm_3	MYC	MYC	BE3	HEK293T	TCGATCGTTACCA	GCTGGTTCACTAAGTGCGT	GAG	CTCTCCCCTTGCAGAGCTATCC
amplicon_MYC_BE4-Gam_L1-ORFeus_1	MYC	MYC	BE4-Gam	HEK293T	TAACAATGG	GCTGGTTCACTAAGTGCGT		CTCTCCCCTTGCAGAGCTATCC
amplicon_MYC_BE4-Gam_L1-ORFeus_2	MYC	MYC	BE4-Gam	HEK293T	ATACTGTATC	GCTGGTTCACTAAGTGCGT		CTCTCCCCTTGCAGAGCTATCC
amplicon_MYC_BE4-Gam_L1-ORFeus_3	MYC	MYC	BE4-Gam	HEK293T	ACGTCCTG	GCTGGTTCACTAAGTGCGT		CTCTCCCCTTGCAGAGCTATCC
amplicon_MYC_BE4-Gam_L1-RTm_1	MYC	MYC	BE4-Gam	HEK293T	GTCCGAGGCAT	GCTGGTTCACTAAGTGCGT	ACGTGAA	CTCTCCCCTTGCAGAGCTATCC
amplicon_MYC_BE4-Gam_L1-RTm_2	MYC	MYC	BE4-Gam	HEK293T	CCGTCGCCT	GCTGGTTCACTAAGTGCGT	ACGTGAA	CTCTCCCCTTGCAGAGCTATCC
amplicon_MYC_BE4-Gam_L1-RTm_3	MYC	MYC	BE4-Gam	HEK293T	GTCAGTACGC	GCTGGTTCACTAAGTGCGT	ACGTGAA	CTCTCCCCTTGCAGAGCTATCC
amplicon_MYC_AncBE4max_L1-ORFeus_1	MYC	MYC	AncBE4Max	HEK293T		GCTGGTTCACTAAGTGCGT	ACGTGAA	CTCTCCCCTTGCAGAGCTATCC
amplicon_MYC_AncBE4max_L1-ORFeus_2	MYC	MYC	AncBE4Max	HEK293T	GATCGCGCGGT	GCTGGTTCACTAAGTGCGT	ACGTGAA	CTCTCCCCTTGCAGAGCTATCC
amplicon_MYC_AncBE4max_L1-ORFeus_3	MYC	MYC	AncBE4Max	HEK293T	AGATAC	GCTGGTTCACTAAGTGCGT	ACGTGAA	CTCTCCCCTTGCAGAGCTATCC
amplicon_MYC_AncBE4max_L1-RTm_1	MYC	MYC	AncBE4Max	HEK293T	CGATCATGATCG	GCTGGTTCACTAAGTGCGT	ACGTGAA	CTCTCCCCTTGCAGAGCTATCC
amplicon_MYC_AncBE4max_L1-RTm_2	MYC	MYC	AncBE4Max	HEK293T	TTGACTTG	GCTGGTTCACTAAGTGCGT	ACGTGAA	CTCTCCCCTTGCAGAGCTATCC
amplicon_MYC_AncBE4max_L1-RTm_3	MYC	MYC	AncBE4Max	HEK293T	TCGATCGTTACCA	GCTGGTTCACTAAGTGCGT	ACGTGAA	CTCTCCCCTTGCAGAGCTATCC
amplicon_MYC_ABE8e_L1-ORFeus_1	MYC	MYC	ABE8e	HEK293T	TAACAATGG	GCTGGTTCACTAAGTGCGT	GCTA	CTCTCCCCTTGCAGAGCTATCC
amplicon_MYC_ABE8e_L1-ORFeus_2	MYC	MYC	ABE8e	HEK293T	ATACTGTATC	GCTGGTTCACTAAGTGCGT	GCTA	CTCTCCCCTTGCAGAGCTATCC
amplicon_MYC_ABE8e_L1-ORFeus_3	MYC	MYC	ABE8e	HEK293T	ACGTCCTG	GCTGGTTCACTAAGTGCGT	GCTA	CTCTCCCCTTGCAGAGCTATCC
amplicon_MYC_ABE8e_L1-RTm_1	MYC	MYC	ABE8e	HEK293T	GTCCGAGGCAT	GCTGGTTCACTAAGTGCGT		CTCTCCCCTTGCAGAGCTATCC
amplicon_MYC_ABE8e_L1-RTm_2	MYC	MYC	ABE8e	HEK293T	CCGTCGCCT	GCTGGTTCACTAAGTGCGT		CTCTCCCCTTGCAGAGCTATCC
amplicon_MYC_ABE8e_L1-RTm_3	MYC	MYC	ABE8e	HEK293T	GTCAGTACGC	GCTGGTTCACTAAGTGCGT		CTCTCCCCTTGCAGAGCTATCC
amplicon_FANCF_PE2.5GtoT_L1-ORFeus_1	FANCF	FANCF +5GtoT	PE2	HEK293T		AGAGTCGCCGTCTCCAAGGTG		GATGGATGTGGCGCAGGTAG
amplicon_FANCF_PE2.5GtoT_L1-ORFeus_2	FANCF	FANCF +5GtoT	PE2	HEK293T	ACGTCACTT	AGAGTCGCCGTCTCCAAGGTG		GATGGATGTGGCGCAGGTAG
amplicon_FANCF_PE2.5GtoT_L1-ORFeus_3	FANCF	FANCF +5GtoT	PE2	HEK293T	CTCACTA	AGAGTCGCCGTCTCCAAGGTG		GATGGATGTGGCGCAGGTAG
amplicon_FANCF_PE2.5GtoT_L1-RTm_1	FANCF	FANCF +5GtoT	PE2	HEK293T	GC	AGAGTCGCCGTCTCCAAGGTG	ACGCACGCC	GATGGATGTGGCGCAGGTAG
amplicon_FANCF_PE2.5GtoT_L1-RTm_2	FANCF	FANCF +5GtoT	PE2	HEK293T	TGTCA	AGAGTCGCCGTCTCCAAGGTG	ACGCACGCC	GATGGATGTGGCGCAGGTAG
amplicon_FANCF_PE2.5GtoT_L1-RTm_3	FANCF	FANCF +5GtoT	PE2	HEK293T	CACAGC	AGAGTCGCCGTCTCCAAGGTG	ACGCACGCC	GATGGATGTGGCGCAGGTAG
amplicon_FANCF_PE3.5GtoT_L1-ORFeus_1	FANCF	FANCF +5GtoT	PE3	HEK293T		AGAGTCGCCGTCTCCAAGGTG	CGCATGCA	GATGGATGTGGCGCAGGTAG
amplicon_FANCF_PE3.5GtoT_L1-ORFeus_2	FANCF	FANCF +5GtoT	PE3	HEK293T	ACGTCACTT	AGAGTCGCCGTCTCCAAGGTG	CGCATGCA	GATGGATGTGGCGCAGGTAG
amplicon_FANCF_PE3.5GtoT_L1-ORFeus_3	FANCF	FANCF +5GtoT	PE3	HEK293T	CTCACTA	AGAGTCGCCGTCTCCAAGGTG	CGCATGCA	GATGGATGTGGCGCAGGTAG
amplicon_FANCF_PE3.5GtoT_L1-RTm_1	FANCF	FANCF +5GtoT	PE3	HEK293T	GC	AGAGTCGCCGTCTCCAAGGTG	GTC	GATGGATGTGGCGCAGGTAG
amplicon_FANCF_PE3.5GtoT_L1-RTm_2	FANCF	FANCF +5GtoT	PE3	HEK293T	TGTCA	AGAGTCGCCGTCTCCAAGGTG	GTC	GATGGATGTGGCGCAGGTAG
amplicon_FANCF_PE3.5GtoT_L1-RTm_3	FANCF	FANCF +5GtoT	PE3	HEK293T	CACAGC	AGAGTCGCCGTCTCCAAGGTG	GTC	GATGGATGTGGCGCAGGTAG
amplicon_FANCF_PE3b.5GtoT_L1-ORFeus_1	FANCF	FANCF +5GtoT	PE3b	HEK293T		AGAGTCGCCGTCTCCAAGGTG	TGAT	GATGGATGTGGCGCAGGTAG
amplicon_FANCF_PE3b.5GtoT_L1-ORFeus_2	FANCF	FANCF +5GtoT	PE3b	HEK293T	ACGTCACTT	AGAGTCGCCGTCTCCAAGGTG	TGAT	GATGGATGTGGCGCAGGTAG
amplicon_FANCF_PE3b.5GtoT_L1-ORFeus_3	FANCF	FANCF +5GtoT	PE3b	HEK293T	CTCACTA	AGAGTCGCCGTCTCCAAGGTG	TGAT	GATGGATGTGGCGCAGGTAG
amplicon_FANCF_PE3b.5GtoT_L1-RTm_1	FANCF	FANCF +5GtoT	PE3b	HEK293T	GC	AGAGTCGCCGTCTCCAAGGTG	TGAT	GATGGATGTGGCGCAGGTAG
amplicon_FANCF_PE3b.5GtoT_L1-RTm_2	FANCF	FANCF +5GtoT	PE3b	HEK293T	TGTCA	AGAGTCGCCGTCTCCAAGGTG	TGAT	GATGGATGTGGCGCAGGTAG
amplicon_FANCF_PE3b.5GtoT_L1-RTm_3	FANCF	FANCF +5GtoT	PE3b	HEK293T	CACAGC	AGAGTCGCCGTCTCCAAGGTG	TGAT	GATGGATGTGGCGCAGGTAG
amplicon_FANCF_PE3-nick.5GtoT_L1-ORFeus_1	FANCF	FANCF+48	Nick only for PE3	HEK293T		AGAGTCGCCGTCTCCAAGGTG	CATAC	GATGGATGTGGCGCAGGTAG
amplicon_FANCF_PE3-nick.5GtoT_L1-ORFeus_2	FANCF	FANCF+48	Nick only for PE3	HEK293T	ACGTCACTT	AGAGTCGCCGTCTCCAAGGTG	CATAC	GATGGATGTGGCGCAGGTAG
amplicon_FANCF_PE3-nick.5GtoT_L1-ORFeus_3	FANCF	FANCF+48	Nick only for PE3	HEK293T	CTCACTA	AGAGTCGCCGTCTCCAAGGTG	CATAC	GATGGATGTGGCGCAGGTAG
amplicon_FANCF_PE3-nick.5GtoT_L1-RTm_1	FANCF	FANCF+48	Nick only for PE3	HEK293T	GC	AGAGTCGCCGTCTCCAAGGTG	CATAC	GATGGATGTGGCGCAGGTAG
amplicon_FANCF_PE3-nick.5GtoT_L1-RTm_2	FANCF	FANCF+48	Nick only for PE3	HEK293T	TGTCA	AGAGTCGCCGTCTCCAAGGTG	CATAC	GATGGATGTGGCGCAGGTAG
amplicon_FANCF_PE3-nick.5GtoT_L1-RTm_3	FANCF	FANCF+48	Nick only for PE3	HEK293T	CACAGC	AGAGTCGCCGTCTCCAAGGTG	CATAC	GATGGATGTGGCGCAGGTAG
amplicon_FANCF_PE3b-nick.5GtoT_L1-ORFeus_1	FANCF	FANCF +7	Nick only for PE3b	HEK293T		AGAGTCGCCGTCTCCAAGGTG	ACGCACGCC	GATGGATGTGGCGCAGGTAG
amplicon_FANCF_PE3b-nick.5GtoT_L1-ORFeus_2	FANCF	FANCF +7	Nick only for PE3b	HEK293T	ACGTCACTT	AGAGTCGCCGTCTCCAAGGTG	ACGCACGCC	GATGGATGTGGCGCAGGTAG
amplicon_FANCF_PE3b-nick.5GtoT_L1-ORFeus_3	FANCF	FANCF +7	Nick only for PE3b	HEK293T	CTCACTA	AGAGTCGCCGTCTCCAAGGTG	ACGCACGCC	GATGGATGTGGCGCAGGTAG
amplicon_FANCF_PE3b-nick.5GtoT_L1-RTm_1	FANCF	FANCF +7	Nick only for PE3b	HEK293T	GC	AGAGTCGCCGTCTCCAAGGTG		GATGGATGTGGCGCAGGTAG
amplicon_FANCF_PE3b-nick.5GtoT_L1-RTm_2	FANCF	FANCF +7	Nick only for PE3b	HEK293T	TGTCA	AGAGTCGCCGTCTCCAAGGTG		GATGGATGTGGCGCAGGTAG
amplicon_FANCF_PE3b-nick.5GtoT_L1-RTm_3	FANCF	FANCF +7	Nick only for PE3b	HEK293T	CACAGC	AGAGTCGCCGTCTCCAAGGTG		GATGGATGTGGCGCAGGTAG
amplicon_FANCF_BE2_L1-ORFeus_1	FANCF	FANCF	BE2	HEK293T		AGAGTCGCCGTCTCCAAGGTG	GTC	GATGGATGTGGCGCAGGTAG
amplicon_FANCF_BE2_L1-ORFeus_2	FANCF	FANCF	BE2	HEK293T	ACGTCACTT	AGAGTCGCCGTCTCCAAGGTG	GTC	GATGGATGTGGCGCAGGTAG
amplicon_FANCF_BE2_L1-ORFeus_3	FANCF	FANCF	BE2	HEK293T	CTCACTA	AGAGTCGCCGTCTCCAAGGTG	GTC	GATGGATGTGGCGCAGGTAG
amplicon_FANCF_BE2_L1-RTm_1	FANCF	FANCF	BE2	HEK293T	GC	AGAGTCGCCGTCTCCAAGGTG	CGCATGCA	GATGGATGTGGCGCAGGTAG
amplicon_FANCF_BE2_L1-RTm_2	FANCF	FANCF	BE2	HEK293T	TGTCA	AGAGTCGCCGTCTCCAAGGTG	CGCATGCA	GATGGATGTGGCGCAGGTAG
amplicon_FANCF_BE2_L1-RTm_3	FANCF	FANCF	BE2	HEK293T	CACAGC	AGAGTCGCCGTCTCCAAGGTG	CGCATGCA	GATGGATGTGGCGCAGGTAG
amplicon_FANCF_BE3_L1-ORFeus_1	FANCF	FANCF	BE3	HEK293T		AGAGTCGCCGTCTCCAAGGTG		GATGGATGTGGCGCAGGTAG
amplicon_FANCF_BE3_L1-ORFeus_2	FANCF	FANCF	BE3	HEK293T	ACGTCACTT	AGAGTCGCCGTCTCCAAGGTG		GATGGATGTGGCGCAGGTAG
amplicon_FANCF_BE3_L1-ORFeus_3	FANCF	FANCF	BE3	HEK293T	CTCACTA	AGAGTCGCCGTCTCCAAGGTG		GATGGATGTGGCGCAGGTAG
amplicon_FANCF_BE3_L1-RTm_1	FANCF	FANCF	BE3	HEK293T	GC	AGAGTCGCCGTCTCCAAGGTG	ACGCACGCC	GATGGATGTGGCGCAGGTAG
amplicon_FANCF_BE3_L1-RTm_2	FANCF	FANCF	BE3	HEK293T	TGTCA	AGAGTCGCCGTCTCCAAGGTG	ACGCACGCC	GATGGATGTGGCGCAGGTAG
amplicon_FANCF_BE3_L1-RTm_3	FANCF	FANCF	BE3	HEK293T	CACAGC	AGAGTCGCCGTCTCCAAGGTG	ACGCACGCC	GATGGATGTGGCGCAGGTAG
amplicon_FANCF_BE4-Gam_L1-ORFeus_1	FANCF	FANCF	BE4-Gam	HEK293T		AGAGTCGCCGTCTCCAAGGTG	CGCATGCA	GATGGATGTGGCGCAGGTAG
amplicon_FANCF_BE4-Gam_L1-ORFeus_2	FANCF	FANCF	BE4-Gam	HEK293T	ACGTCACTT	AGAGTCGCCGTCTCCAAGGTG	CGCATGCA	GATGGATGTGGCGCAGGTAG
amplicon_FANCF_BE4-Gam_L1-ORFeus_3	FANCF	FANCF	BE4-Gam	HEK293T	CTCACTA	AGAGTCGCCGTCTCCAAGGTG	CGCATGCA	GATGGATGTGGCGCAGGTAG
amplicon_FANCF_BE4-Gam_L1-RTm_1	FANCF	FANCF	BE4-Gam	HEK293T	GC	AGAGTCGCCGTCTCCAAGGTG	GTC	GATGGATGTGGCGCAGGTAG
amplicon_FANCF_BE4-Gam_L1-RTm_2	FANCF	FANCF	BE4-Gam	HEK293T	TGTCA	AGAGTCGCCGTCTCCAAGGTG	GTC	GATGGATGTGGCGCAGGTAG
amplicon_FANCF_BE4-Gam_L1-RTm_3	FANCF	FANCF	BE4-Gam	HEK293T	CACAGC	AGAGTCGCCGTCTCCAAGGTG	GTC	GATGGATGTGGCGCAGGTAG
amplicon_FANCF_AncBE4max_L1-ORFeus_1	FANCF	FANCF	AncBE4Max	HEK293T		AGAGTCGCCGTCTCCAAGGTG	ACGCACGCC	GATGGATGTGGCGCAGGTAG
amplicon_FANCF_AncBE4max_L1-ORFeus_2	FANCF	FANCF	AncBE4Max	HEK293T	ACGTCACTT	AGAGTCGCCGTCTCCAAGGTG	ACGCACGCC	GATGGATGTGGCGCAGGTAG
amplicon_FANCF_AncBE4max_L1-ORFeus_3	FANCF	FANCF	AncBE4Max	HEK293T	CTCACTA	AGAGTCGCCGTCTCCAAGGTG	ACGCACGCC	GATGGATGTGGCGCAGGTAG
amplicon_FANCF_AncBE4max_L1-RTm_1	FANCF	FANCF	AncBE4Max	HEK293T	GC	AGAGTCGCCGTCTCCAAGGTG		GATGGATGTGGCGCAGGTAG
amplicon_FANCF_AncBE4max_L1-RTm_2	FANCF	FANCF	AncBE4Max	HEK293T	TGTCA	AGAGTCGCCGTCTCCAAGGTG		GATGGATGTGGCGCAGGTAG
amplicon_FANCF_AncBE4max_L1-RTm_3	FANCF	FANCF	AncBE4Max	HEK293T	CACAGC	AGAGTCGCCGTCTCCAAGGTG		GATGGATGTGGCGCAGGTAG
amplicon_FANCF_ABE8e_L1-ORFeus_1	FANCF	FANCF	ABE8e	HEK293T		AGAGTCGCCGTCTCCAAGGTG	TGAT	GATGGATGTGGCGCAGGTAG
amplicon_FANCF_ABE8e_L1-ORFeus_2	FANCF	FANCF	ABE8e	HEK293T	ACGTCACTT	AGAGTCGCCGTCTCCAAGGTG	TGAT	GATGGATGTGGCGCAGGTAG
amplicon_FANCF_ABE8e_L1-ORFeus_3	FANCF	FANCF	ABE8e	HEK293T	CTCACTA	AGAGTCGCCGTCTCCAAGGTG	TGAT	GATGGATGTGGCGCAGGTAG
amplicon_FANCF_ABE8e_L1-RTm_1	FANCF	FANCF	ABE8e	HEK293T	GC	AGAGTCGCCGTCTCCAAGGTG	CATAC	GATGGATGTGGCGCAGGTAG
amplicon_FANCF_ABE8e_L1-RTm_2	FANCF	FANCF	ABE8e	HEK293T	TGTCA	AGAGTCGCCGTCTCCAAGGTG	CATAC	GATGGATGTGGCGCAGGTAG
amplicon_FANCF_ABE8e_L1-RTm_3	FANCF	FANCF	ABE8e	HEK293T	CACAGC	AGAGTCGCCGTCTCCAAGGTG	CATAC	GATGGATGTGGCGCAGGTAG
amplicon_BCL11A_ABE8e_L1-ORFeus_1	BCL11A	BCL11A	ABE8e	HEK293T		TCTTAGACATAACACACCAGG		AGAGGTCTGCCAGTCCTCTTC
amplicon_BCL11A_ABE8e_L1-ORFeus_2	BCL11A	BCL11A	ABE8e	HEK293T		TCTTAGACATAACACACCAGG	TACTC	AGAGGTCTGCCAGTCCTCTTC
amplicon_BCL11A_ABE8e_L1-ORFeus_3	BCL11A	BCL11A	ABE8e	HEK293T		TCTTAGACATAACACACCAGG	CTGC	AGAGGTCTGCCAGTCCTCTTC
amplicon_BCL11A_ABE8e_L1-ORFeus_4	BCL11A	BCL11A	ABE8e	HEK293T		TCTTAGACATAACACACCAGG		AGAGGTCTGCCAGTCCTCTTC
amplicon_BCL11A_ABE8e_L1-RTm_1	BCL11A	BCL11A	ABE8e	HEK293T	CAGC	TCTTAGACATAACACACCAGG		AGAGGTCTGCCAGTCCTCTTC
amplicon_BCL11A_ABE8e_L1-RTm_2	BCL11A	BCL11A	ABE8e	HEK293T	CAGC	TCTTAGACATAACACACCAGG	TACTC	AGAGGTCTGCCAGTCCTCTTC
amplicon_BCL11A_ABE8e_L1-RTm_3	BCL11A	BCL11A	ABE8e	HEK293T	CAGC	TCTTAGACATAACACACCAGG	CTGC	AGAGGTCTGCCAGTCCTCTTC
amplicon_HBG.198_ABE8e_L1-ORFeus_1	HBG1/2	HBG1/2-198 bp	ABE8e	HEK293T		TGCCTTGTCAAGGCTATTGGTC		TGGAATGACTGAATCGGAAC
amplicon_HBG.198_ABE8e_L1-ORFeus_2	HBG1/2	HBG1/2-198 bp	ABE8e	HEK293T		TGCCTTGTCAAGGCTATTGGTC	ACTGTC	TGGAATGACTGAATCGGAAC
amplicon_HBG.198_ABE8e_L1-ORFeus_3	HBG1/2	HBG1/2-198 bp	ABE8e	HEK293T		TGCCTTGTCAAGGCTATTGGTC	GAC	TGGAATGACTGAATCGGAAC
amplicon_HBG.198_ABE8e_L1-RTm_1	HBG1/2	HBG1/2-198 bp	ABE8e	HEK293T	ATGACG	TGCCTTGTCAAGGCTATTGGTC		TGGAATGACTGAATCGGAAC
amplicon_HBG.198_ABE8e_L1-RTm_2	HBG1/2	HBG1/2-198 bp	ABE8e	HEK293T	ATGACG	TGCCTTGTCAAGGCTATTGGTC	ACTGTC	TGGAATGACTGAATCGGAAC
amplicon_HBG.198_ABE8e_L1-RTm_3	HBG1/2	HBG1/2-198 bp	ABE8e	HEK293T	ATGACG	TGCCTTGTCAAGGCTATTGGTC	GAC	TGGAATGACTGAATCGGAAC
amplicon_HBG.175_ABE8e_L1-ORFeus_1	HBG1/2	HBG1/2-175 bp	ABE8e	HEK293T		TGCCTTGTCAAGGCTATTGGTC		TGGAATGACTGAATCGGAAC
amplicon_HBG.175_ABE8e_L1-ORFeus_2	HBG1/2	HBG1/2-175 bp	ABE8e	HEK293T		TGCCTTGTCAAGGCTATTGGTC	ACTGTC	TGGAATGACTGAATCGGAAC
amplicon_HBG.175_ABE8e_L1-ORFeus_3	HBG1/2	HBG1/2-175 bp	ABE8e	HEK293T		TGCCTTGTCAAGGCTATTGGTC	GAC	TGGAATGACTGAATCGGAAC
amplicon_HBG.175_ABE8e_L1-RTm_1	HBG1/2	HBG1/2-175 bp	ABE8e	HEK293T	ATGACG	TGCCTTGTCAAGGCTATTGGTC		TGGAATGACTGAATCGGAAC
amplicon_HBG.175_ABE8e_L1-RTm_2	HBG1/2	HBG1/2-175 bp	ABE8e	HEK293T	ATGACG	TGCCTTGTCAAGGCTATTGGTC	ACTGTC	TGGAATGACTGAATCGGAAC
amplicon_HBG.175_ABE8e_L1-RTm_3	HBG1/2	HBG1/2-175 bp	ABE8e	HEK293T	ATGACG	TGCCTTGTCAAGGCTATTGGTC	GAC	TGGAATGACTGAATCGGAAC
amplicon_HeLa_MYC_L1-ORFeus-1	MYC	MYC	Canonical CRISPR/Cas9	HeLa		GCTGGTTCACTAAGTGCGT		CTCTCCCCTTGCAGAGCTATCC
amplicon_HeLa_MYC_L1-ORFeus-2	MYC	MYC	Canonical CRISPR/Cas9	HeLa	TAAGTAGAG	GCTGGTTCACTAAGTGCGT		CTCTCCCCTTGCAGAGCTATCC
amplicon_HeLa_MYC_L1-ORFeus-3	MYC	MYC	Canonical CRISPR/Cas9	HeLa	CA	GCTGGTTCACTAAGTGCGT		CTCTCCCCTTGCAGAGCTATCC
amplicon_HeLa_MYC_L1-ORFeus-4	MYC	MYC	Canonical CRISPR/Cas9	HeLa	ATACACGATC	GCTGGTTCACTAAGTGCGT	GAG	CTCTCCCCTTGCAGAGCTATCC
amplicon_HeLa_MYC_L1-ORFeus-5	MYC	MYC	Canonical CRISPR/Cas9	HeLa	TGCT	GCTGGTTCACTAAGTGCGT	GAG	CTCTCCCCTTGCAGAGCTATCC
amplicon_HeLa_MYC_L1-ORFeus-6	MYC	MYC	Canonical CRISPR/Cas9	HeLa	GATCGCGCGGT	GCTGGTTCACTAAGTGCGT	GAG	CTCTCCCCTTGCAGAGCTATCC
amplicon_HeLa_MYC_L1-ORFeus-7	MYC	MYC	Canonical CRISPR/Cas9	HeLa	AGATAC	GCTGGTTCACTAAGTGCGT	GAG	CTCTCCCCTTGCAGAGCTATCC
amplicon_HeLa_MYC_L1-ORFeus-8	MYC	MYC	Canonical CRISPR/Cas9	HeLa	TAACAATGG	GCTGGTTCACTAAGTGCGT	GAG	CTCTCCCCTTGCAGAGCTATCC
amplicon_HeLa_MYC_L1-RTm-1	MYC	MYC	Canonical CRISPR/Cas9	HeLa		GCTGGTTCACTAAGTGCGT	TGAGAG	CTCTCCCCTTGCAGAGCTATCC
amplicon_HeLa_MYC_L1-RTm-2	MYC	MYC	Canonical CRISPR/Cas9	HeLa	TAAGTAGAG	GCTGGTTCACTAAGTGCGT	TGAGAG	CTCTCCCCTTGCAGAGCTATCC
amplicon_HeLa_MYC_L1-RTm-3	MYC	MYC	Canonical CRISPR/Cas9	HeLa	CA	GCTGGTTCACTAAGTGCGT	ACGTGAA	CTCTCCCCTTGCAGAGCTATCC
amplicon_HeLa_MYC_L1-RTm-4	MYC	MYC	Canonical CRISPR/Cas9	HeLa	ATACACGATC	GCTGGTTCACTAAGTGCGT	ACGTGAA	CTCTCCCCTTGCAGAGCTATCC
amplicon_HeLa_MYC_L1-RTm-5	MYC	MYC	Canonical CRISPR/Cas9	HeLa	TGCT	GCTGGTTCACTAAGTGCGT	GCTA	CTCTCCCCTTGCAGAGCTATCC
amplicon_HeLa_MYC_L1-RTm-6	MYC	MYC	Canonical CRISPR/Cas9	HeLa	GATCGCGCGGT	GCTGGTTCACTAAGTGCGT	GCTA	CTCTCCCCTTGCAGAGCTATCC
amplicon_HeLa_MYC_L1-RTm-7	MYC	MYC	Canonical CRISPR/Cas9	HeLa	TTGACTTG	GCTGGTTCACTAAGTGCGT		CTCTCCCCTTGCAGAGCTATCC
amplicon_HeLa_MYC_L1-RTm-8	MYC	MYC	Canonical CRISPR/Cas9	HeLa	GTCAGTACGC	GCTGGTTCACTAAGTGCGT	TGAGAG	CTCTCCCCTTGCAGAGCTATCC
amplicon_U2OS_MYC_L1-ORFeus-1	MYC	MYC	Canonical CRISPR/Cas9	U2OS	TTGACTTG	GCTGGTTCACTAAGTGCGT		CTCTCCCCTTGCAGAGCTATCC
amplicon_U2OS_MYC_L1-ORFeus-2	MYC	MYC	Canonical CRISPR/Cas9	U2OS	TCGATCGTTACCA	GCTGGTTCACTAAGTGCGT		CTCTCCCCTTGCAGAGCTATCC
amplicon_U2OS_MYC_L1-ORFeus-3	MYC	MYC	Canonical CRISPR/Cas9	U2OS	TAACAATGG	GCTGGTTCACTAAGTGCGT		CTCTCCCCTTGCAGAGCTATCC
amplicon_U2OS_MYC_L1-RTm-1	MYC	MYC	Canonical CRISPR/Cas9	U2OS	TTGACTTG	GCTGGTTCACTAAGTGCGT	GCTA	CTCTCCCCTTGCAGAGCTATCC
amplicon_U2OS_MYC_L1-RTm-2	MYC	MYC	Canonical CRISPR/Cas9	U2OS	TCGATCGTTACCA	GCTGGTTCACTAAGTGCGT	GCTA	CTCTCCCCTTGCAGAGCTATCC
amplicon_U2OS_MYC_L1-RTm-3	MYC	MYC	Canonical CRISPR/Cas9	U2OS	TAACAATGG	GCTGGTTCACTAAGTGCGT	GCTA	CTCTCCCCTTGCAGAGCTATCC
amplicon_MYC_L1RP-1	MYC	MYC	Canonical CRISPR/Cas9	HEK293T		GCTGGTTCACTAAGTGCGT		CTCTCCCCTTGCAGAGCTATCC
amplicon_MYC_L1RP-2	MYC	MYC	Canonical CRISPR/Cas9	HEK293T	TAAGTAGAG	GCTGGTTCACTAAGTGCGT		CTCTCCCCTTGCAGAGCTATCC
amplicon_MYC_L1RP-3	MYC	MYC	Canonical CRISPR/Cas9	HEK293T	AGATAC	GCTGGTTCACTAAGTGCGT	TGAGAG	CTCTCCCCTTGCAGAGCTATCC
amplicon_MYC_L1RP-4	MYC	MYC	Canonical CRISPR/Cas9	HEK293T	CGATCATGATCG	GCTGGTTCACTAAGTGCGT	TGAGAG	CTCTCCCCTTGCAGAGCTATCC
amplicon_MYC_L1RP-RTm-1	MYC	MYC	Canonical CRISPR/Cas9	HEK293T	TGCT	GCTGGTTCACTAAGTGCGT	GCTA	CTCTCCCCTTGCAGAGCTATCC
amplicon_MYC_L1RP-RTm-2	MYC	MYC	Canonical CRISPR/Cas9	HEK293T	GATCGCGCGGT	GCTGGTTCACTAAGTGCGT	GCTA	CTCTCCCCTTGCAGAGCTATCC
amplicon_MYC_L1RP-RTm-3	MYC	MYC	Canonical CRISPR/Cas9	HEK293T	AGATAC	GCTGGTTCACTAAGTGCGT		CTCTCCCCTTGCAGAGCTATCC
amplicon_MYC_L1RP-RTm-4	MYC	MYC	Canonical CRISPR/Cas9	HEK293T	CGATCATGATCG	GCTGGTTCACTAAGTGCGT		CTCTCCCCTTGCAGAGCTATCC
