# Supplementary material for: Frequency and mechanisms of LINE-1 retrotransposon insertions at CRISPR/Cas9 sites
Source: Nat Commun. 2022 Jun 27;13:3685. doi: 10.1038/s41467-022-31322-3 (PMC9237045; doi:10.1038/s41467-022-31322-3)
Supplement: Supplementary file 6 — Supplementary Data 2 [file 41467_2022_31322_MOESM6_ESM.xlsx]

## Sheet: PolyA-seq libraries
Supplementary Data 2. Information of PolyA-seq libraries
Sample	Genome editing site	Genome editing tool	Cell line	L1 insertions number	Forward barcode	Forward primer	Reverse barcode	Reverse primer
PolyA-seq_MYC.GFP control_1	MYC	Canonical CRISPR/Cas9	HEK293T	121		GCAATAAACAAGTTAACAACAAAAAAAAA		ACTATAGGGCACGCGTGGT
PolyA-seq_MYC.GFP control_2	MYC	Canonical CRISPR/Cas9	HEK293T	103		GCAATAAACAAGTTAACAACAAAAAAAAA	TGCGAT	ACTATAGGGCACGCGTGGT
PolyA-seq_MYC.L1-ORFeus_1	MYC	Canonical CRISPR/Cas9	HEK293T	13596		GCAATAAACAAGTTAACAACAAAAAAAAA	GAGTCGCTAG	ACTATAGGGCACGCGTGGT
PolyA-seq_MYC.L1-ORFeus_2	MYC	Canonical CRISPR/Cas9	HEK293T	11608		GCAATAAACAAGTTAACAACAAAAAAAAA	CTACGCT	ACTATAGGGCACGCGTGGT
PolyA-seq_MYC.L1-ENm_1	MYC	Canonical CRISPR/Cas9	HEK293T	475	AT	GCAATAAACAAGTTAACAACAAAAAAAAA	ATGC	ACTATAGGGCACGCGTGGT
PolyA-seq_MYC.L1-ENm_2	MYC	Canonical CRISPR/Cas9	HEK293T	270	AT	GCAATAAACAAGTTAACAACAAAAAAAAA	GC	ACTATAGGGCACGCGTGGT
PolyA-seq_MYC.L1-RTm_1	MYC	Canonical CRISPR/Cas9	HEK293T	211	AT	GCAATAAACAAGTTAACAACAAAAAAAAA	TGCTG	ACTATAGGGCACGCGTGGT
PolyA-seq_MYC.L1-RTm_2	MYC	Canonical CRISPR/Cas9	HEK293T	185	AT	GCAATAAACAAGTTAACAACAAAAAAAAA	CAT	ACTATAGGGCACGCGTGGT
PolyA-seq_RAG1.GFP control_1	RAG1	Canonical CRISPR/Cas9	HEK293T	19		GCAATAAACAAGTTAACAACAAAAAAAAA		ACTATAGGGCACGCGTGGT
PolyA-seq_RAG1.L1-ORFeus_1	RAG1	Canonical CRISPR/Cas9	HEK293T	3522		GCAATAAACAAGTTAACAACAAAAAAAAA	TGCGAT	ACTATAGGGCACGCGTGGT
PolyA-seq_RAG1.L1-ORFeus_2	RAG1	Canonical CRISPR/Cas9	HEK293T	3641		GCAATAAACAAGTTAACAACAAAAAAAAA	GAGTCGCTAG	ACTATAGGGCACGCGTGGT
PolyA-seq_RAG1.L1-ORFeus_3	RAG1	Canonical CRISPR/Cas9	HEK293T	3736		GCAATAAACAAGTTAACAACAAAAAAAAA	CTACGCT	ACTATAGGGCACGCGTGGT
PolyA-seq_RAG1.L1-ENm_1	RAG1	Canonical CRISPR/Cas9	HEK293T	503		GCAATAAACAAGTTAACAACAAAAAAAAA	ATGC	ACTATAGGGCACGCGTGGT
PolyA-seq_RAG1.L1-ENm_2	RAG1	Canonical CRISPR/Cas9	HEK293T	480		GCAATAAACAAGTTAACAACAAAAAAAAA	GC	ACTATAGGGCACGCGTGGT
PolyA-seq_RAG1.L1-RTm_1	RAG1	Canonical CRISPR/Cas9	HEK293T	111		GCAATAAACAAGTTAACAACAAAAAAAAA	TGCTG	ACTATAGGGCACGCGTGGT
PolyA-seq_RAG1.L1-RTm_2	RAG1	Canonical CRISPR/Cas9	HEK293T	51		GCAATAAACAAGTTAACAACAAAAAAAAA	CAT	ACTATAGGGCACGCGTGGT
PolyA-seq_MYC.PE3.d2-4A.L1-ORFeus_1	MYC +2-4AAA del	PE3	HEK293T	1564		GCAATAAACAAGTTAACAACAAAAAAAAA	GAGTCGCTAG	ACTATAGGGCACGCGTGGT
PolyA-seq_MYC.PE3.d2-4A.L1-ORFeus_2	MYC +2-4AAA del	PE3	HEK293T	2191		GCAATAAACAAGTTAACAACAAAAAAAAA	CTACGCT	ACTATAGGGCACGCGTGGT
PolyA-seq_MYC.PE3.d2-4A.L1-RTm_1	MYC +2-4AAA del	PE3	HEK293T	72		GCAATAAACAAGTTAACAACAAAAAAAAA	TGCTG	ACTATAGGGCACGCGTGGT
PolyA-seq_MYC.PE3.d2-4A.L1-RTm_2	MYC +2-4AAA del	PE3	HEK293T	68		GCAATAAACAAGTTAACAACAAAAAAAAA	CAT	ACTATAGGGCACGCGTGGT
PolyA-seq_MYC.PE3.5GtoC.L1-ORFeus_1	MYC +5GtoC	PE3	HEK293T	5262		GCAATAAACAAGTTAACAACAAAAAAAAA		ACTATAGGGCACGCGTGGT
PolyA-seq_MYC.PE3.5GtoC.L1-ORFeus_2	MYC +5GtoC	PE3	HEK293T	5599		GCAATAAACAAGTTAACAACAAAAAAAAA	TGCGAT	ACTATAGGGCACGCGTGGT
PolyA-seq_MYC.PE3.5GtoC.L1-RTm_1	MYC +5GtoC	PE3	HEK293T	268		GCAATAAACAAGTTAACAACAAAAAAAAA	GAGTCGCTAG	ACTATAGGGCACGCGTGGT
PolyA-seq_MYC.PE3.5GtoC.L1-RTm_2	MYC +5GtoC	PE3	HEK293T	239		GCAATAAACAAGTTAACAACAAAAAAAAA	CTACGCT	ACTATAGGGCACGCGTGGT
PolyA-seq_MYC.PE3b.5GtoC.L1-ORFeus_1	MYC +5GtoC	PE3b	HEK293T	5165	AT	GCAATAAACAAGTTAACAACAAAAAAAAA	ATGC	ACTATAGGGCACGCGTGGT
PolyA-seq_MYC.PE3b.5GtoC.L1-ORFeus_2	MYC +5GtoC	PE3b	HEK293T	6633	AT	GCAATAAACAAGTTAACAACAAAAAAAAA	GC	ACTATAGGGCACGCGTGGT
PolyA-seq_MYC.PE3b.5GtoC.L1-RTm_1	MYC +5GtoC	PE3b	HEK293T	266	AT	GCAATAAACAAGTTAACAACAAAAAAAAA	TGCTG	ACTATAGGGCACGCGTGGT
PolyA-seq_MYC.PE3b.5GtoC.L1-RTm_2	MYC +5GtoC	PE3b	HEK293T	294	AT	GCAATAAACAAGTTAACAACAAAAAAAAA	CAT	ACTATAGGGCACGCGTGGT
PolyA-seq_MYC.AncBE4Max.L1-ORFeus_1	MYC	AncBE4Max	HEK293T	4300	TGC	GCAATAAACAAGTTAACAACAAAAAAAAA		ACTATAGGGCACGCGTGGT
PolyA-seq_MYC.AncBE4Max.L1-ORFeus_2	MYC	AncBE4Max	HEK293T	4938	TGC	GCAATAAACAAGTTAACAACAAAAAAAAA	TGCGAT	ACTATAGGGCACGCGTGGT
PolyA-seq_MYC.AncBE4Max.L1-RTm_1	MYC	AncBE4Max	HEK293T	273	TGC	GCAATAAACAAGTTAACAACAAAAAAAAA	GAGTCGCTAG	ACTATAGGGCACGCGTGGT
PolyA-seq_MYC.AncBE4Max.L1-RTm_2	MYC	AncBE4Max	HEK293T	272	TGC	GCAATAAACAAGTTAACAACAAAAAAAAA	CTACGCT	ACTATAGGGCACGCGTGGT
PolyA-seq_MYC.ABE8e.L1-ORFeus_1	MYC	ABE8e	HEK293T	4469	ACTAC	GCAATAAACAAGTTAACAACAAAAAAAAA	ATGC	ACTATAGGGCACGCGTGGT
PolyA-seq_MYC.ABE8e.L1-ORFeus_2	MYC	ABE8e	HEK293T	4653	ACTAC	GCAATAAACAAGTTAACAACAAAAAAAAA	GC	ACTATAGGGCACGCGTGGT
PolyA-seq_MYC.ABE8e.L1-RTm_1	MYC	ABE8e	HEK293T	267	ACTAC	GCAATAAACAAGTTAACAACAAAAAAAAA	TGCTG	ACTATAGGGCACGCGTGGT
PolyA-seq_MYC.ABE8e.L1-RTm_2	MYC	ABE8e	HEK293T	298	ACTAC	GCAATAAACAAGTTAACAACAAAAAAAAA	CAT	ACTATAGGGCACGCGTGGT
PolyA-seq_BCL11A.ABE8e.L1-ORFeus_1	BCL11A	ABE8e	HEK293T	5767		GCAATAAACAAGTTAACAACAAAAAAAAA		ACTATAGGGCACGCGTGGT
PolyA-seq_BCL11A.ABE8e.L1-ORFeus_2	BCL11A	ABE8e	HEK293T	6993		GCAATAAACAAGTTAACAACAAAAAAAAA	TGCGAT	ACTATAGGGCACGCGTGGT
PolyA-seq_BCL11A.ABE8e.L1-RTm_1	BCL11A	ABE8e	HEK293T	161		GCAATAAACAAGTTAACAACAAAAAAAAA	GAGTCGCTAG	ACTATAGGGCACGCGTGGT
PolyA-seq_BCL11A.ABE8e.L1-RTm_2	BCL11A	ABE8e	HEK293T	181		GCAATAAACAAGTTAACAACAAAAAAAAA	CTACGCT	ACTATAGGGCACGCGTGGT
PolyA-seq_HBG-198.ABE8e.L1-ORFeus_1	HBG1/2-198 bp	ABE8e	HEK293T	2725	AT	GCAATAAACAAGTTAACAACAAAAAAAAA	GAGTCGCTAG	ACTATAGGGCACGCGTGGT
PolyA-seq_HBG-198.ABE8e.L1-ORFeus_2	HBG1/2-198 bp	ABE8e	HEK293T	2809	AT	GCAATAAACAAGTTAACAACAAAAAAAAA	CTACGCT	ACTATAGGGCACGCGTGGT
PolyA-seq_HBG-198.ABE8e.L1-RTm_1	HBG1/2-198 bp	ABE8e	HEK293T	207	AT	GCAATAAACAAGTTAACAACAAAAAAAAA	TGCTG	ACTATAGGGCACGCGTGGT
PolyA-seq_HBG-198.ABE8e.L1-RTm_2	HBG1/2-198 bp	ABE8e	HEK293T	242	AT	GCAATAAACAAGTTAACAACAAAAAAAAA	CAT	ACTATAGGGCACGCGTGGT
PolyA-seq_HBG-175.ABE8e.L1-ORFeus_1	HBG1/2-175 bp	ABE8e	HEK293T	2733		GCAATAAACAAGTTAACAACAAAAAAAAA		ACTATAGGGCACGCGTGGT
PolyA-seq_HBG-175.ABE8e.L1-ORFeus_2	HBG1/2-175 bp	ABE8e	HEK293T	2585		GCAATAAACAAGTTAACAACAAAAAAAAA	TGCGAT	ACTATAGGGCACGCGTGGT
PolyA-seq_HBG-175.ABE8e.L1-RTm_1	HBG1/2-175 bp	ABE8e	HEK293T	216	AT	GCAATAAACAAGTTAACAACAAAAAAAAA	ATGC	ACTATAGGGCACGCGTGGT
PolyA-seq_HBG-175.ABE8e.L1-RTm_2	HBG1/2-175 bp	ABE8e	HEK293T	239	AT	GCAATAAACAAGTTAACAACAAAAAAAAA	GC	ACTATAGGGCACGCGTGGT
PolyA-seq_HeLa_MYC.L1-ORFeus_1	MYC	Canonical CRISPR/Cas9	HeLa	1940		GCAATAAACAAGTTAACAACAAAAAAAAA		ACTATAGGGCACGCGTGGT
PolyA-seq_HeLa_MYC.L1-ORFeus_2	MYC	Canonical CRISPR/Cas9	HeLa	1810		GCAATAAACAAGTTAACAACAAAAAAAAA	TGCGAT	ACTATAGGGCACGCGTGGT
PolyA-seq_HeLa_MYC.L1-ORFeus_3	MYC	Canonical CRISPR/Cas9	HeLa	1945	AT	GCAATAAACAAGTTAACAACAAAAAAAAA	GAGTCGCTAG	ACTATAGGGCACGCGTGGT
PolyA-seq_HeLa_MYC.L1-ORFeus_4	MYC	Canonical CRISPR/Cas9	HeLa	1971	TGC	GCAATAAACAAGTTAACAACAAAAAAAAA	CTACGCT	ACTATAGGGCACGCGTGGT
PolyA-seq_HeLa_MYC.L1-ORFeus_5	MYC	Canonical CRISPR/Cas9	HeLa	2016	CAGT	GCAATAAACAAGTTAACAACAAAAAAAAA	ATGC	ACTATAGGGCACGCGTGGT
PolyA-seq_HeLa_MYC.L1-RTm_1	MYC	Canonical CRISPR/Cas9	HeLa	82	AT	GCAATAAACAAGTTAACAACAAAAAAAAA	TGCTG	ACTATAGGGCACGCGTGGT
PolyA-seq_HeLa_MYC.L1-RTm_2	MYC	Canonical CRISPR/Cas9	HeLa	85	TGC	GCAATAAACAAGTTAACAACAAAAAAAAA	TGCTG	ACTATAGGGCACGCGTGGT
PolyA-seq_HeLa_MYC.L1-RTm_3	MYC	Canonical CRISPR/Cas9	HeLa	88	CAGT	GCAATAAACAAGTTAACAACAAAAAAAAA	TGCTG	ACTATAGGGCACGCGTGGT
PolyA-seq_HeLa_MYC.L1-RTm_4	MYC	Canonical CRISPR/Cas9	HeLa	99	AT	GCAATAAACAAGTTAACAACAAAAAAAAA	CAT	ACTATAGGGCACGCGTGGT
PolyA-seq_HeLa_MYC.L1-RTm_5	MYC	Canonical CRISPR/Cas9	HeLa	85	TGC	GCAATAAACAAGTTAACAACAAAAAAAAA	CAT	ACTATAGGGCACGCGTGGT
PolyA-seq_HeLa_MYC.L1-RTm_6	MYC	Canonical CRISPR/Cas9	HeLa	100	CAGT	GCAATAAACAAGTTAACAACAAAAAAAAA	CAT	ACTATAGGGCACGCGTGGT
PolyA-seq_U2OS_MYC.L1-ORFeus_1	MYC	Canonical CRISPR/Cas9	U2OS	76		GCAATAAACAAGTTAACAACAAAAAAAAA	GCTACTAG	GACTATAGGGCACGCGTGG
PolyA-seq_U2OS_MYC.L1-ORFeus_2	MYC	Canonical CRISPR/Cas9	U2OS	161	AT	GCAATAAACAAGTTAACAACAAAAAAAAA	GCTACTAG	GACTATAGGGCACGCGTGG
PolyA-seq_U2OS_MYC.L1-ORFeus_3	MYC	Canonical CRISPR/Cas9	U2OS	185	TGC	GCAATAAACAAGTTAACAACAAAAAAAAA	TGGTGA	GACTATAGGGCACGCGTGG
PolyA-seq_U2OS_MYC.L1-ORFeus_4	MYC	Canonical CRISPR/Cas9	U2OS	142	CAGT	GCAATAAACAAGTTAACAACAAAAAAAAA	TGGTGA	GACTATAGGGCACGCGTGG
PolyA-seq_U2OS_MYC.L1-ORFeus_5	MYC	Canonical CRISPR/Cas9	U2OS	334	ACTAC	GCAATAAACAAGTTAACAACAAAAAAAAA	CAT	GACTATAGGGCACGCGTGG
PolyA-seq_U2OS_MYC.L1-RTm_1	MYC	Canonical CRISPR/Cas9	U2OS	0		GCAATAAACAAGTTAACAACAAAAAAAAA		GACTATAGGGCACGCGTGG
PolyA-seq_U2OS_MYC.L1-RTm_2	MYC	Canonical CRISPR/Cas9	U2OS	0	AT	GCAATAAACAAGTTAACAACAAAAAAAAA		GACTATAGGGCACGCGTGG
PolyA-seq_U2OS_MYC.L1-RTm_3	MYC	Canonical CRISPR/Cas9	U2OS	0	TGC	GCAATAAACAAGTTAACAACAAAAAAAAA		GACTATAGGGCACGCGTGG
PolyA-seq_U2OS_MYC.L1-RTm_4	MYC	Canonical CRISPR/Cas9	U2OS	0	CAGT	GCAATAAACAAGTTAACAACAAAAAAAAA		GACTATAGGGCACGCGTGG
PolyA-seq_U2OS_MYC.L1-RTm_5	MYC	Canonical CRISPR/Cas9	U2OS	0	ACTAC	GCAATAAACAAGTTAACAACAAAAAAAAA		GACTATAGGGCACGCGTGG
PolyA-seq_MYC.L1RP-GFP control_1	MYC	Canonical CRISPR/Cas9	HEK293T	0	CAGT	GCAATAAACAAGTTAACAACAAAAAAAAA		GACTATAGGGCACGCGTGG
PolyA-seq_MYC.L1RP-GFP control_2	MYC	Canonical CRISPR/Cas9	HEK293T	0	CAGT	GCAATAAACAAGTTAACAACAAAAAAAAA	TGAGT	GACTATAGGGCACGCGTGG
PolyA-seq_MYC.L1RP-GFP control_3	MYC	Canonical CRISPR/Cas9	HEK293T	0	CAGT	GCAATAAACAAGTTAACAACAAAAAAAAA	ACGC	GACTATAGGGCACGCGTGG
PolyA-seq_MYC.L1RP-GFP control_4	MYC	Canonical CRISPR/Cas9	HEK293T	0	CAGT	GCAATAAACAAGTTAACAACAAAAAAAAA	CTACGCT	GACTATAGGGCACGCGTGG
PolyA-seq_MYC.L1RP_1	MYC	Canonical CRISPR/Cas9	HEK293T	112		GCAATAAACAAGTTAACAACAAAAAAAAA		GACTATAGGGCACGCGTGG
PolyA-seq_MYC.L1RP_2	MYC	Canonical CRISPR/Cas9	HEK293T	69		GCAATAAACAAGTTAACAACAAAAAAAAA	TGAGT	GACTATAGGGCACGCGTGG
PolyA-seq_MYC.L1RP_3	MYC	Canonical CRISPR/Cas9	HEK293T	170	AT	GCAATAAACAAGTTAACAACAAAAAAAAA	ACGC	GACTATAGGGCACGCGTGG
PolyA-seq_MYC.L1RP_4	MYC	Canonical CRISPR/Cas9	HEK293T	268	TGC	GCAATAAACAAGTTAACAACAAAAAAAAA	CTACGCT	GACTATAGGGCACGCGTGG
PolyA-seq_MYC.L1RP-ENm_1	MYC	Canonical CRISPR/Cas9	HEK293T	3	ACTAC	GCAATAAACAAGTTAACAACAAAAAAAAA	ATCAC	GACTATAGGGCACGCGTGG
PolyA-seq_MYC.L1RP-ENm_2	MYC	Canonical CRISPR/Cas9	HEK293T	1	ACTAC	GCAATAAACAAGTTAACAACAAAAAAAAA	GCTACTAG	GACTATAGGGCACGCGTGG
PolyA-seq_MYC.L1RP-ENm_3	MYC	Canonical CRISPR/Cas9	HEK293T	2	ACTAC	GCAATAAACAAGTTAACAACAAAAAAAAA	TGGTGA	GACTATAGGGCACGCGTGG
PolyA-seq_MYC.L1RP-ENm_4	MYC	Canonical CRISPR/Cas9	HEK293T	1	ACTAC	GCAATAAACAAGTTAACAACAAAAAAAAA	CAT	GACTATAGGGCACGCGTGG
PolyA-seq_MYC.L1RP-RTm_1	MYC	Canonical CRISPR/Cas9	HEK293T	0		GCAATAAACAAGTTAACAACAAAAAAAAA	ATCAC	GACTATAGGGCACGCGTGG
PolyA-seq_MYC.L1RP-RTm_2	MYC	Canonical CRISPR/Cas9	HEK293T	0		GCAATAAACAAGTTAACAACAAAAAAAAA	GCTACTAG	GACTATAGGGCACGCGTGG
PolyA-seq_MYC.L1RP-RTm_3	MYC	Canonical CRISPR/Cas9	HEK293T	0		GCAATAAACAAGTTAACAACAAAAAAAAA	TGGTGA	GACTATAGGGCACGCGTGG
PolyA-seq_MYC.L1RP-RTm_4	MYC	Canonical CRISPR/Cas9	HEK293T	0		GCAATAAACAAGTTAACAACAAAAAAAAA	CAT	GACTATAGGGCACGCGTGG
