# Supplementary material for: Frequency and mechanisms of LINE-1 retrotransposon insertions at CRISPR/Cas9 sites
Source: Nat Commun. 2022 Jun 27;13:3685. doi: 10.1038/s41467-022-31322-3 (PMC9237045; doi:10.1038/s41467-022-31322-3)
Supplement: Supplementary file 7 — Source Data File [file 41467_2022_31322_MOESM7_ESM.xlsx]

## Sheet: Fig. 6
Fig. 6a
	L1RP			L1RP-ENm			L1RP-RTm			L1-ORFeus
	1.4	1.6	1.5	0.01	0.015	0.01	0.01	0.01	0.01	11.5	10.3	11
Fig. 6b

## Sheet: Fig. S1
Supplementary Fig.1d
	days	L1-ORFeus			L1-ENm			L1-RTm
	0	0	0	0	0	0	0	0	0	0
	6	6.1	5.9	4.6	0.08	0.08	0.12	0.06	0.17	0.16
	11	13.3	14.3	13.5	0.23	0.32	0.16	0.15	0.16	0.2
Supplementary Fig.1e						Supplementary Fig.1f						Supplementary Fig.1g						Supplementary Fig.1h
																		GFP control	L1-ORFeus	L1-ENm	L1-RTm
																		0.29	0.3	0.3	0.35
																		0.266	0.273	0.3	0.36
																		0.31	0.33	0.32	0.31
																		0.297	0.316	0.358	0.3

## Sheet: Fig. S2
Supplementary Fig.2a
	days	L1-ORFeus			L1-ENm			L1-RTm
	0	0	0	0	0	0	0	0	0	0
	6	4.3	3.5	3.8	0.06	0.05	0.05	0.01	0.04	0.05
	11	12.4	10	11.4	0.07	0.13	0.14	0.12	0.15	0.11
Supplementary Fig.2b							Supplementary Fig.2c
							GFP control	L1-ORFeus	L1-ENm	L1-RTm
							0.51	0.54	0.53	0.556
							0.53	0.557	0.54	0.566
							0.517	0.55	0.544	0.564
							0.524	0.542	0.544	0.565
							0.49	0.5	0.55	0.536

## Sheet: Fig. S3
Supplementary Fig.3a
	days	L1-ORFeus			L1-ENm			L1-RTm
	0	0	0	0	0	0	0	0	0	0
	6	5.6	6.9	5.2	0.12	0.13	0.09	0.1	0.06	0.14
	11	11.7	11.6	12.1	0.23	0.18	0.29	0.15	0.14	0.17
Supplementary Fig.3b							Supplementary Fig.3c
							L1-ORFeus	L1-RTm
							0.026	0.031
							0.023	0.03
							0.03	0.031
							0.036	0.0336

## Sheet: Fig. S6
Supplementary Fig.6a
	L1-ORFeus			L1-RTm
	1.7	2.5	2	0.06	0.08	0.05
Supplementary Fig.6b						Supplementary Fig.6c
						L1-ORFeus	L1-RTm
						0.36	0.364
						0.38	0.367
						0.36	0.38
						0.358	0.38
						0.364	0.4
						0.37	0.399

## Sheet: Fig. S7
Supplementary Fig.7a
	L1-ORFeus			L1-RTm
	10	8.8	8.7	0.1	0	0.05
Supplementary Fig.7b						Supplementary Fig.7c
						L1-ORFeus	L1-RTm
						0.27	0.3
						0.25	0.3
						0.26	0.29

## Sheet: Fig. S8
Supplementary Fig.8c								Supplementary Fig.8d
								L1RP	L1RP-RTm
								0.32	0.32
								0.32	0.33
								0.3	0.32
								0.3	0.325

## Sheet: Fig. S9
Supplementary Fig.9b
	MYC +2-4AAA del	PE2			PE3			Nick only for PE3
	L1-ORFeus	11.7	10.4	12	11.2	10.8	12.1	11.3	10.7	12.2
	L1-ENm	0.17	0.17	0.15	0.2	0.06	0.16	0.14	0.16	0.15
	L1-RTm	0.23	0.09	0.12	0.14	0.14	0.15	0.14	0.05	0.17
Supplementary Fig.9c											Supplementary Fig.9d
											MYC +2-4AAA del	PE2	PE3	Nick only for PE3
											L1-ORFeus	0.0497995	0.312413	3.17668e-06
												0.0405763	0.292009	1.01696e-05
												0.039306	0.271385	1.34317e-06
											L1-RTm	0.0658494	0.268813	5.11824e-06
												0.0539412	0.273406	1.28552e-05
												0.0365787	0.247075	1.0563e-05

## Sheet: Fig. S10
Supplementary Fig.10a (top)										Supplementary Fig.10a,b (bottom)
	MYC +5GtoC	L1-ORFeus			L1-RTm
	PE2	12.4	13.2	12	0.12	0.14	0.15
	PE3	13.1	11.7	12.7	0.11	0.1	0.16
	PE3b	12.9	12.3	11.3	0.15	0.14	0.14
	Nick only for PE3	12.7	13.2	12.2	0.09	0.1	0.13
	Nick only for PE3b	12.6	13.2	11.9	0.12	0.14	0.17
Supplementary Fig.10b (top)
	FANCF +5GtoT	L1-ORFeus			L1-RTm
	PE2	12.1	10.7	13.1	0.11	0.09	0.15
	PE3	11.4	12.2	13.2	0.12	0.15	0.13
	PE3b	12.1	11.5	12.7	0.07	0.13	0.15
	Nick only for PE3	13.1	12.4	11.9	0.16	0.11	0.17
	Nick only for PE3b	12.2	12.3	13.2	0.09	0.13	0.18
Supplementary Fig.10c
	MYC +5GtoC	PE2	PE3	PE3b	Nick only for PE3	Nick only for PE3b
	L1-ORFeus	0.136999	0.265461	0.190691	0.000286252	0.000553999
		0.121463	0.265452	0.170051	0.000244249	0.000430869
		0.068501	0.226052	0.0995139	0.000297019	0.000416879
	L1-RTm	0.129544	0.276576	0.140662	0.000309053	0.000487916
		0.138878	0.24952	0.156547	0.000278475	0.000491395
		0.0949986	0.233506	0.10102	0.000313787	0.000450343
Supplementary Fig.10d
	FANCF +5GtoT	PE2	PE3	PE3b	Nick only for PE3	Nick only for PE3b
	L1-ORFeus	0.0248382	0.263958	0.0807499	0.00620024	0.000774574
		0.0225925	0.243779	0.082788	0.00624462	0.000846767
		0.0192458	0.231113	0.0675468	0.00620672	0.000793019
	L1-RTm	0.0244959	0.252472	0.099488	0.00631533	0.0008647
		0.0237092	0.237813	0.0860305	0.00757861	0.000860066
		0.0200077	0.233895	0.0774078	0.00752595	0.000827567

## Sheet: Fig. S12
Supplementary Fig.12a
	Bulk PE3 (MYC +2-4AAA del)	L1-ORFeus insertions	pCMV-PE2 insertions	pU6-pegRNA insertions	Genomic fragments insertions
	0.312413	0.526	0.57	0.36	0.57
	0.292009	0.65	0.55	0.42	0.567
	0.271385	0.42	0.56	0.51	0.6
Supplementary Fig.12b
	Bulk PE3 (MYC +5GtoC)	L1-ORFeus insertions	pCMV-PE2 insertions	pU6-pegRNA insertions	Genomic fragments insertions
	0.265461	0.43	0.67	0.58	0.65
	0.265452	0.67	0.6	0.62	0.66
	0.226052	0.83	0.714	0.69	0.709
Supplementary Fig.12c
	Bulk PE3 (FANCF +5GtoT)	L1-ORFeus insertions	pCMV-PE2 insertions	pU6-pegRNA insertions	Genomic fragments insertions
	0.263958	0.82	0.565	0.564	0.486
	0.243779	0.5	0.7	0.7	0.53
	0.231113	0.33	0.55	0.526	0.56

[truncated: 1 more sheets: Fig. S13]
